# Supplementary material for: Well-being inequities in eleven rural Georgia communities: A latent profile analysis
Source: PLoS One. 2025 Apr 29;20(4):e0320222. doi: 10.1371/journal.pone.0320222 (PMC12040219; doi:10.1371/journal.pone.0320222)
Supplement: S2 Table — (XLSX) [file pone.0320222.s002.xlsx]

## Sheet: LPA Group ORs
S2 Table. Latent Profile Analysis Groupwise Odds Ratios
Profile membership		High vs Very High							Medium vs Very High							Low vs Very High							Mixed vs Very High							Medium vs High							Low vs High							Mixed vs High
		OR	95% CI		Beta	SE	p-value		OR	95% CI		Beta	SE	p-value		OR	95% CI		Beta	SE	p-value		OR	95% CI		Beta	SE	p-value		OR	95% CI		Beta	SE	p-value		OR	95% CI		Beta	SE	p-value		OR	95% CI		Beta	SE	p-value
Age
18-34		1.226	0.887	1.693			0.2171		0.661	0.381	1.146			0.1404		0.898	0.459	1.759			0.7545		0.71	0.375	1.347			0.2946		0.539	0.312	0.932			0.0269		0.733	0.375	1.431			0.3629		0.579	0.307	1.096			0.0931
35-64 (ref)		1							1							1							1
≥65		0.578	0.48	0.696			<.0001		0.629	0.482	0.82			0.0006		0.629	0.482	0.82			<.0001		0.574	0.416	0.794			0.0008		1.088	0.824	1.436			0.5518		0.676	0.441	1.036			0.0721		0.994	0.712	1.388			0.9726
Gender (Male-ref vs. Female)		0.993	0.828	1.192	-0.00673	0.0929	0.9422		0.671	0.507	0.889	-0.3989	0.1434	0.0054		0.573	0.374	0.879	-0.556	0.2179	0.0107		0.844	0.608	1.172	-0.1699	0.1675	0.3106		0.676	0.506	0.903			0.008		0.577	0.374	0.89			0.0129		0.849	0.607	1.189			0.3413
Race (White-ref vs. Black)		0.628	0.503	0.784	-0.4657	0.1135	<.0001		0.417	0.31	0.559	-0.8758	0.1505	<.0001		0.426	0.282	0.645	-0.8522	0.2114	<.0001		0.945	0.623	1.433	-0.0568	0.2127	0.7893		0.664	0.493	0.893			0.0067		0.679	0.448	1.029			0.0682		1.505	0.991	2.286			0.0552
Marital status (married-ref vs. not married)		1.32	1.105	1.577			0.0022		2.814	2.168	3.653	<.0001		<.0001		4.498	2.992	6.763			<.0001		2.999	2.183	4.119			<.0001		2.132	1.63	2.788			<.0001		3.408	2.256	5.149			<.0001		2.272	1.644	3.14			<.0001
Education
Some high school or less		1.045	0.752	1.453	0.0441	0.1682	0.7931		3.557	2.292	5.52	1.2688	0.2243	<.0001		3.475	1.803	6.697	1.2457	0.3347	0.0002		3.634	2.185	6.043	1.2902	0.2596	<.0001		3.403	2.149	5.39			<.0001		3.325	1.702	6.497			0.0004		3.477	2.054	5.885			<.0001
High school or GED certificate		1.127	0.9	1.411	0.1196	0.1148	0.2977		2.089	1.443	3.024	0.7366	0.1887	<.0001		2.531	1.466	4.37	0.9287	0.2786	0.0009		2.138	1.385	3.299	0.7596	0.2214	0.0006		1.853	1.267	2.711			0.00015		2.246	1.292	3.905			0.0041		1.897	1.218	2.953			0.0046
Some college or tech school		1.103	0.887	1.373	0.0984	0.1115	0.3775		2.36	1.655	3.365	0.8586	0.181	<.0001		2.351	1.369	4.037	0.8547	0.2759	0.0019		1.738	1.12	2.695	0.5525	0.2239	0.0136		2.139	1.484	3.082			<.0001		2.13	1.232	3.684			0.0068		1.575	1.007	2.463			0.0467
College and above (ref)		1							1							1							1							1							1							1
Employment
Working, full-time (ref)		1							1							1							1							1							1							1
Working, part-time		0.94	0.677	1.306			0.7138		1.108	0.679	1.807			0.6812		2.044	0.858	4.866			0.1063		1.133	0.579	2.216	0.7152		0.7152		1.178	0.712	1.951			0.524		2.173	0.905	5.22			0.0825		1.205	0.609	2.383			0.5923
Retired		0.713	0.583	0.871			0.0009		0.941	0.696	1.272			0.6908		1.757	0.971	3.18			0.0625		1.15	0.77	1.72			0.4943		1.32	0.964	1.808			0.0833		2.466	1.354	4.493			0.0032		1.615	1.07	2.437			0.0226
Not employed/homemaker/ student/on disability		1.442	1.08	1.927			0.0132		2.341	1.593	3.441			<.0001		13.03	7.288	23.294			<.0001		5.073	3.275	7.859			<.0001		1.623	1.107	2.379			0.0131		9.033	5.062	16.122			<.0001		3.517	2.276	5.436			<.0001
Income
≤$20,000		1.683	1.298	2.182	0.5204	0.1325	<.0001		7.721	5.175	11.518	2.0439	0.2041	<.0001		28.535	12.902	63.114	3.3511	0.405	<.0001		9.319	5.625	15.44	2.2321	0.2576	<.0001		4.589	3.06	6.88			<.0001		16.959	7.648	37.606			<.0001		5.539	3.329	9.213			<.0001
$20,001-50,000		1.37	1.1	1.705	0.3145	0.1119	0.0049		3.435	2.322	5.082	1.2341	0.1998	<.0001		4.717	2.016	11.036	1.5511	0.4337	0.0003		4.024	2.435	6.65	1.3922	0.2563	<.0001		2.508	1.68	3.745			<.0001		3.444	1.466	8.092			0.0046		2.938	1.765	4.89			<.0001
≥$50,000 (ref)		1							1							1							1							1							1							1
Neighborhood/Rurality
In town (ref)		1							1							1							1							1							1							1
Rural area, neighbors close by		0.951	0.768	1.176	-0.0508	0.1085	0.6398		0.881	0.648	1.196	-0.1272	0.1564	0.416		0.545	0.352	0.841	-0.6077	0.222	0.0062		0.673	0.472	0.961	-0.3954	0.1812	0.0291		0.926	0.675	1.271			0.6359		0.573	0.368	0.892			0.0136		0.708	0.492	1.019			0.5789
Rural area, few neighbors close by		0.931	0.723	1.198	-0.0715	0.1288	0.5789		0.911	0.634	1.309	-0.0929	0.185	0.6154		0.819	0.505	1.33	-0.1992	0.2473	0.4205		0.701	0.457	1.076	-0.3551	0.2188	0.1046		0.979	0.673	1.424			0.9107		0.88	0.537	1.443			0.6124		0.753	0.485	1.169			0.206
Household Size
1 (ref)		1							1							1							1							1							1							1
2		0.903	0.719	1.134			0.3795		0.736	0.538	1.008			0.0557		0.459	0.293	0.717			0.0006		0.475	0.32	0.705			0.002		0.815	0.588	1.131			0.2217		0.508	0.322	0.802			0.0037		0.526	0.35	0.79			0.002
>2		1.174	0.921	1.498			0.196		0.784	0.555	1.108			0.1687		0.641	0.4	1.026			0.0641		1.039	0.71	1.52			0.8449		0.668	0.468	0.954			0.0264		0.546	0.338	0.881			0.0132		0.885	0.599	1.307			0.5384
Food security (Secure-ref vs. Insecure)		0.411	0.337	0.502	-0.889	0.102	<.0001		0.12	0.087	0.164	-2.1224	0.1606	<.0001		0.053	0.03	0.095	-2.9333	0.2948	<.0001		0.126	0.087	0.182	-2.0717	0.187	<.0001		0.291	0.212	0.4			<.0001		0.129	0.073	0.231			<.0001		0.306	0.212	0.443			<.0001
General Health Status (Poor/fair)		2.888	2.274	3.669			<.0001		5.652	4.21	7.588			<.0001		24.089	15.546	37.325			<.0001		16.059	11.305	22.813			<.0001		1.957	1.486	2.577			<.0001		8.34	5.451	12.761			<.0001		5.56	3.977	7.774			<.0001
BMI
Healthy (ref)		1							1							1							1							1							1							1
Overweight		1.186	0.94	1.498			0.1505		1.056	0.749	1.48			0.7661		0.836	0.481	1.453			0.5244		1.021	0.654	1.594			0.9273		0.888	0.62	1.271			0.5149		0.704	0.401	1.238			0.2235		0.86	0.543	1.363			0.522
Obese		1.661	1.322	2.087			<.0001		1.442	1.038	2.005			0.0292		2.104	1.304	3.392			0.0023		1.993	1.327	2.993			0.0009		0.869	0.617	1.224			0.4207		1.267	0.778	2.062			0.3416		1.2	0.79	1.822			0.392
NOTE: Multinomial bivariate regression models with class membership as the outcome were conducted.
